# Supplementary material for: Isolation of Phenolic Compounds from Raspberry Based on Molecular Imprinting Techniques and Investigation of Their Anti-Alzheimer’s Disease Properties
Source: Molecules. 2022 Oct 14;27(20):6893. doi: 10.3390/molecules27206893 (PMC9611113; doi:10.3390/molecules27206893)
Supplement: Supplementary file 1 [file molecules-27-06893-s001.zip]

Archive with 1 entries (1 files):
- molecules-1941190-supplementary.pdf
